# Supplementary material for: N-Glycan Profiles of Neuraminidase from Avian Influenza Viruses
Source: Viruses. 2024 Jan 26;16(2):190. doi: 10.3390/v16020190 (PMC10893399; doi:10.3390/v16020190)
Supplement: Supplementary file 1 [file viruses-16-00190-s001.zip]

Archive with 7 entries (5 files):
- viruses-2793590-supplementary/
- viruses-2793590-supplementary/supplementary file/
- viruses-2793590-supplementary/supplementary file/Figure S1.tif
- viruses-2793590-supplementary/supplementary file/Figure S2.tif
- viruses-2793590-supplementary/supplementary file/Figure S3-new.tif
- viruses-2793590-supplementary/supplementary file/File S1.pdf
- viruses-2793590-supplementary/supplementary file/File S2-new.pdf
